# Supplementary material for: Prior Hydrologic Disturbance Affects Competition between Aedes Mosquitoes via Changes in Leaf Litter
Source: PLoS One. 2015 Jun 2;10(6):e0128956. doi: 10.1371/journal.pone.0128956 (PMC4452726; doi:10.1371/journal.pone.0128956)
Supplement: S1 Dataset — Provided in adherence to the PLOS policy to make all data underlying the findings described in this manuscript fully available. (XLSX) [file pone.0128956.s001.xlsx]

## Sheet: Sheet1
Hydrologic Treatment	Days	% Mass Remaining	Bacteria Abundance (CFU/mL)	Tannin Concentration (mg/L)
Dry	9	0.8688	210	46
Dry	9	0.8528	5130	32
Dry	9	0.8954	330	26
Dry	9	0.8534	1030	38
Dry	9	0.874	6270	26
Dry	9	0.8554	2600	32
Flooded	9	0.774	5700	40
Flooded	9	0.7134	17670	30
Flooded	9	0.7034	3990	30
Flooded	9	0.7696	680	28
Flooded	9	0.8006	710	28
Flooded	9	0.7724	4560	30
Wet/dry	9	0.741	16530	38
Wet/dry	9	0.7878	6840	48
Wet/dry	9	0.8262	8550	42
Wet/dry	9	0.7874	9120	36
Wet/dry	9	0.8114	5700	38
Wet/dry	9	0.7582	7410	46
Dry	13	0.865	234555	34
Dry	13	0.8282	126825	34
Dry	13	0.8324	50588	22
Dry	13	0.8726	49162	24
Dry	13	0.8586	86925	20
Dry	13	0.875	155325	18
Flooded	13	0.7908	25935	34
Flooded	13	0.7458	25508	32
Flooded	13	0.7694	27930	28
Flooded	13	0.806	13965	28
Flooded	13	0.7692	48308	26
Flooded	13	0.7302	25792	26
Wet/dry	13	0.7842	53010	46
Wet/dry	13	0.7974	74242	44
Wet/dry	13	0.77	84788	52
Wet/dry	13	0.7924	132098	42
Wet/dry	13	0.7926	61275	36
Wet/dry	13	0.7596	13252	52
