# Supplementary material for: Prior Hydrologic Disturbance Affects Competition between Aedes Mosquitoes via Changes in Leaf Litter
Source: PLoS One. 2015 Jun 2;10(6):e0128956. doi: 10.1371/journal.pone.0128956 (PMC4452726; doi:10.1371/journal.pone.0128956)
Supplement: S2 Dataset — Provided in adherence to the PLOS policy to make all data underlying the findings described in this manuscript fully available. (XLSX) [file pone.0128956.s002.xlsx]

## Sheet: Sheet1
Species	Hydrologic Treatment	Aedes albopictus density	Aedes triseriatus density	Replicate	Survivorship	Female Mass (g)	Female Development Time (Days)	Finite Rate of Population Change
Aedes albopictus	Dry	10	0	1	1	0.38595	15.5	1.09683
Aedes albopictus	Dry	10	0	2	0.8	0.32533	17	1.10311
Aedes albopictus	Dry	10	0	3	1	0.33603	14.75	1.12467
Aedes albopictus	Dry	10	10	1	0.4	0.4413	34	1.04495
Aedes albopictus	Dry	10	10	2	0.8	0.38063	29	1.09356
Aedes albopictus	Dry	10	10	3	0.6	0.21147	16.3333	1.09668
Aedes albopictus	Dry	10	30	1	0.7	0.22323	29	1.07041
Aedes albopictus	Dry	10	30	2	0.4	0.4409	38	1.05586
Aedes albopictus	Dry	10	30	3	0.5	0.24307	35	1.05871
Aedes albopictus	Dry	20	0	1	0.7	0.27678	37	1.06617
Aedes albopictus	Dry	20	0	2	0.55	0.2472	33.5	1.05537
Aedes albopictus	Dry	20	0	3	0.65	0.17167	19.6667	1.05962
Aedes albopictus	Dry	20	20	1	0.4	0.35415	35.6667	1.05077
Aedes albopictus	Dry	20	20	2	0.25	0.30417	35.5	1.05497
Aedes albopictus	Dry	20	20	3	0.4	0.27337	30.8333	1.06782
Aedes albopictus	Dry	30	10	1	0.2	0.34915	35	1.03448
Aedes albopictus	Dry	30	10	2	0.23333	0.31933	34.4	1.05195
Aedes albopictus	Dry	30	10	3	0.23333	0.25985	36	1.02949
Aedes albopictus	Dry	40	0	1	0.175	0.35853	37.25	1.04172
Aedes albopictus	Dry	40	0	2	0.275	0.32387	37.2857	1.04989
Aedes albopictus	Dry	40	0	3	0.275	0.24727	39.8571	1.04419
Aedes albopictus	Flooded	10	0	1	0.9	0.32443	13.4	1.14236
Aedes albopictus	Flooded	10	0	2	0.9	0.31677	11.5	1.14164
Aedes albopictus	Flooded	10	0	3	1	0.25503	17	1.11593
Aedes albopictus	Flooded	10	10	1	0.8	0.22377	21	1.08411
Aedes albopictus	Flooded	10	10	2	0.6	0.2182	16	1.09767
Aedes albopictus	Flooded	10	10	3	0.7	0.1813	16	1.10998
Aedes albopictus	Flooded	10	30	1	0.7	0.21945	23	1.06418
Aedes albopictus	Flooded	10	30	2	0.7	0.16895	26	1.05018
Aedes albopictus	Flooded	10	30	3	0.8	0.21813	37.75	1.0609
Aedes albopictus	Flooded	20	0	1	0.8	0.2116	26	1.0683
Aedes albopictus	Flooded	20	0	2	0.85	0.22487	25	1.07975
Aedes albopictus	Flooded	20	0	3	0.8	0.25247	20.2	1.08086
Aedes albopictus	Flooded	20	20	1	0.4	0.3052	35	1.0588
Aedes albopictus	Flooded	20	20	2	0.45	0.28327	28.75	1.06155
Aedes albopictus	Flooded	20	20	3	0.5	0.25253	41	1.04851
Aedes albopictus	Flooded	30	10	1	0.2	0.24343	29.3333	1.04068
Aedes albopictus	Flooded	30	10	2	0.33333	0.2636	34	1.04974
Aedes albopictus	Flooded	30	10	3	0.13333	0.3182	37	1.03165
Aedes albopictus	Flooded	40	0	1	0.25	0.2228	34.5714	1.04704
Aedes albopictus	Flooded	40	0	2	0.2	0.29013	42.2	1.03855
Aedes albopictus	Flooded	40	0	3	0.225	0.34107	31.8333	1.05321
Aedes albopictus	Wet/Dry	10	0	1	0.9	0.4072	12	1.14337
Aedes albopictus	Wet/Dry	10	0	2	0.9	0.37805	18	1.09007
Aedes albopictus	Wet/Dry	10	0	3	0.8	0.24873	21.75	1.09043
Aedes albopictus	Wet/Dry	10	10	1	0.7	0.24063	18.75	1.10065
Aedes albopictus	Wet/Dry	10	10	2	0.6	0.18543	15.5	1.10644
Aedes albopictus	Wet/Dry	10	10	3	0.6	0.2784	14	1.07176
Aedes albopictus	Wet/Dry	10	30	1	0.7	0.24165	23	1.06528
Aedes albopictus	Wet/Dry	10	30	2	0.4	0.22035	36	1.04842
Aedes albopictus	Wet/Dry	10	30	3	0.5	0.216	28	1.06625
Aedes albopictus	Wet/Dry	20	0	1	0.85	0.1969	25	1.0746
Aedes albopictus	Wet/Dry	20	0	2	0.85	0.23307	24.6667	1.07584
Aedes albopictus	Wet/Dry	20	0	3	0.85	0.19163	22.5	1.0768
Aedes albopictus	Wet/Dry	20	20	1	0.25	0.1182	21	1.02668
Aedes albopictus	Wet/Dry	20	20	2	0.2	0.2281	36.5	1.03301
Aedes albopictus	Wet/Dry	20	20	3	0.4	0.23557	38.6	1.04997
Aedes albopictus	Wet/Dry	30	10	1	0.13333	0.2766	40	1.01706
Aedes albopictus	Wet/Dry	30	10	2	0.16667	0.3191	35	1.04085
Aedes albopictus	Wet/Dry	30	10	3	0.3	0.26103	39	1.05068
Aedes albopictus	Wet/Dry	40	0	1	0.275	0.27823	39.5714	1.04716
Aedes albopictus	Wet/Dry	40	0	2	0.125	0.337	36	1.02734
Aedes albopictus	Wet/Dry	40	0	3	0.15	0.36207	35.6667	1.03545
Aedes triseriatus	Dry	0	10	1	0.7	0.33867	20.6667	1.14002
Aedes triseriatus	Dry	0	10	2	0.6	0.25307	20.3333	1.14091
Aedes triseriatus	Dry	0	10	3	0.9	0.34133	30.75	1.135
Aedes triseriatus	Dry	0	20	1	0.4	0.3436	36.5	1.08784
Aedes triseriatus	Dry	0	20	2	0.45	0.40257	38.25	1.0959
Aedes triseriatus	Dry	0	20	3	0.45	0.32643	31.25	1.11091
Aedes triseriatus	Dry	0	40	1	0.175	0.3544	28	1.09352
Aedes triseriatus	Dry	0	40	2	0.2	0.3593	41.5	1.06634
Aedes triseriatus	Dry	0	40	3	0.15	0.4484	40	1.05674
Aedes triseriatus	Dry	10	10	1	0.3	0.4034	35	1.08591
Aedes triseriatus	Dry	10	10	2	0.2	0.4961	35	1.06678
Aedes triseriatus	Dry	10	10	3	0.7	0.52363	35.8333	1.09456
Aedes triseriatus	Dry	10	30	1	0.13333	0.3942	40	1.05307
Aedes triseriatus	Dry	10	30	2	0.03333	.		0
Aedes triseriatus	Dry	10	30	3	0.2	0.35407	43.25	1.05739
Aedes triseriatus	Dry	20	20	1	0	.		0
Aedes triseriatus	Dry	20	20	2	0.1	.		0
Aedes triseriatus	Dry	20	20	3	0.05	.		0
Aedes triseriatus	Dry	30	10	1	0.2	.		0
Aedes triseriatus	Dry	30	10	2	0.4	0.3532	37	1.08154
Aedes triseriatus	Dry	30	10	3	0.3	0.5106	42	1.0697
Aedes triseriatus	Flooded	0	10	1	0	.		0
Aedes triseriatus	Flooded	0	10	2	1	0.23027	25.1667	1.13832
Aedes triseriatus	Flooded	0	10	3	0.8	0.43253	14.5	1.19602
Aedes triseriatus	Flooded	0	20	1	0.4	0.4801	30.75	1.11195
Aedes triseriatus	Flooded	0	20	2	0.45	0.49117	36.2	1.1008
Aedes triseriatus	Flooded	0	20	3	0.35	0.3233	24.75	1.11178
Aedes triseriatus	Flooded	0	40	1	0.35	0.52223	38.8333	1.07717
Aedes triseriatus	Flooded	0	40	2	0.25	0.4808	35	1.09451
Aedes triseriatus	Flooded	0	40	3	0.1	0.37815	40	1.05151
Aedes triseriatus	Flooded	10	10	1	0.3	0.57395	37.5	1.08354
Aedes triseriatus	Flooded	10	10	2	0.3	0.37045	31.5	1.0865
Aedes triseriatus	Flooded	10	10	3	0.3	.		0
Aedes triseriatus	Flooded	10	30	1	0.13333	0.3915	37	1.05546
Aedes triseriatus	Flooded	10	30	2	0.26667	0.30687	43.2857	1.06108
Aedes triseriatus	Flooded	10	30	3	0.33333	0.2978	43.5714	1.06545
Aedes triseriatus	Flooded	20	20	1	0.1	0.4429	36	1.0503
Aedes triseriatus	Flooded	20	20	2	0.3	0.32643	39.5	1.06966
Aedes triseriatus	Flooded	20	20	3	0.2	0.30467	40.6667	1.05729
Aedes triseriatus	Flooded	30	10	1	0.3	0.413	38.6667	1.06926
Aedes triseriatus	Flooded	30	10	2	0.2	0.302	40	1.06231
Aedes triseriatus	Flooded	30	10	3	0.6	0.3788	38.5	1.08629
Aedes triseriatus	Wet/Dry	0	10	1	0.7	0.45537	14.2	1.18466
Aedes triseriatus	Wet/Dry	0	10	2	0.8	0.42433	17.5	1.17376
Aedes triseriatus	Wet/Dry	0	10	3	1	0.3573	16.5714	1.18573
Aedes triseriatus	Wet/Dry	0	20	1	0.65	0.30813	39.8	1.12146
Aedes triseriatus	Wet/Dry	0	20	2	0.65	0.3264	26	1.13063
Aedes triseriatus	Wet/Dry	0	20	3	0.4	0.4655	36.5	1.09646
Aedes triseriatus	Wet/Dry	0	40	1	0.15	0.26243	39.8	1.05201
Aedes triseriatus	Wet/Dry	0	40	2	0.2	0.42757	38	1.06312
Aedes triseriatus	Wet/Dry	0	40	3	0.175	0.37337	38.75	1.05827
Aedes triseriatus	Wet/Dry	10	10	1	0.2	0.2078	26	1.06964
Aedes triseriatus	Wet/Dry	10	10	2	0.6	0.45715	31	1.1282
Aedes triseriatus	Wet/Dry	10	10	3	0.6	0.3397	22.5	1.14136
Aedes triseriatus	Wet/Dry	10	30	1	0.16667	0.4437	37.5	1.06023
Aedes triseriatus	Wet/Dry	10	30	2	0.23333	0.30957	43	1.06126
Aedes triseriatus	Wet/Dry	10	30	3	0.1	0.4417	38.5	1.04673
Aedes triseriatus	Wet/Dry	20	20	1	0.2	0.5685	42	1.0603
Aedes triseriatus	Wet/Dry	20	20	2	0.2	0.2902	42	1.05817
Aedes triseriatus	Wet/Dry	20	20	3	0.35	0.40973	44.6	1.06582
Aedes triseriatus	Wet/Dry	30	10	1	0.4	0.3905	40.3333	1.07375
Aedes triseriatus	Wet/Dry	30	10	2	0.2	0.3362	35.5	1.06413
Aedes triseriatus	Wet/Dry	30	10	3	0.4	0.40523	40	1.07389
